# Supplementary material for: Stereoselective Alder-Ene Reactions of Bicyclo[1.1.0]butanes: Facile Synthesis of Cyclopropyl- and Aryl-Substituted Cyclobutenes
Source: J Am Chem Soc. 2023 Dec 29;146(1):1196–203. doi: 10.1021/jacs.3c13080 (PMC10786042; doi:10.1021/jacs.3c13080)
Supplement: Supplementary file 2 — ja3c13080_si_002.zip [file ja3c13080_si_002.zip]

Archive with 32 entries (31 files):
- Optimized level of theory/
- __MACOSX/._Optimized level of theory
- Optimized level of theory/TS_RSR.xyz
- __MACOSX/Optimized level of theory/._TS_RSR.xyz
- Optimized level of theory/TS_RRR.xyz
- __MACOSX/Optimized level of theory/._TS_RRR.xyz
- Optimized level of theory/BCB_OMe.xyz
- __MACOSX/Optimized level of theory/._BCB_OMe.xyz
- Optimized level of theory/BCB.xyz
- __MACOSX/Optimized level of theory/._BCB.xyz
- Optimized level of theory/TS_OMe.xyz
- __MACOSX/Optimized level of theory/._TS_OMe.xyz
- Optimized level of theory/Product_CF3.xyz
- __MACOSX/Optimized level of theory/._Product_CF3.xyz
- Optimized level of theory/TS_SRR.xyz
- __MACOSX/Optimized level of theory/._TS_SRR.xyz
- Optimized level of theory/Product_RSR.xyz
- __MACOSX/Optimized level of theory/._Product_RSR.xyz
- Optimized level of theory/Product_RRR.xyz
- __MACOSX/Optimized level of theory/._Product_RRR.xyz
- Optimized level of theory/BCB_CF3.xyz
- __MACOSX/Optimized level of theory/._BCB_CF3.xyz
- Optimized level of theory/Product_SSR.xyz
- __MACOSX/Optimized level of theory/._Product_SSR.xyz
- Optimized level of theory/TS_CF3.xyz
- __MACOSX/Optimized level of theory/._TS_CF3.xyz
- Optimized level of theory/Product_OMe.xyz
- __MACOSX/Optimized level of theory/._Product_OMe.xyz
- Optimized level of theory/Cyclopropene.xyz
- __MACOSX/Optimized level of theory/._Cyclopropene.xyz
- Optimized level of theory/Product_SRR.xyz
- __MACOSX/Optimized level of theory/._Product_SRR.xyz
