# Supplementary material for: Stereoselective Alder-Ene Reactions of Bicyclo[1.1.0]butanes: Facile Synthesis of Cyclopropyl- and Aryl-Substituted Cyclobutenes
Source: J Am Chem Soc. 2023 Dec 29;146(1):1196–203. doi: 10.1021/jacs.3c13080 (PMC10786042; doi:10.1021/jacs.3c13080)
Supplement: Supplementary file 2 — ja3c13080_si_002.zip [file ja3c13080_si_002.zip › Optimized level of theory/TS_RSR.xyz]

45
	Energy:   -1185.3369984
C         -1.99949        0.50424        0.78761
C         -1.27305        0.26603       -0.52904
H         -1.40474        0.51580        1.71131
C         -2.06414       -0.71813       -0.05826
C         -2.91666       -1.81456       -0.43761
O         -2.73652       -2.55378       -1.39295
O         -3.96201       -1.94392        0.40881
C         -3.15945        1.43996        0.86630
O         -3.45968        2.07806        1.85450
O         -3.84733        1.49463       -0.28651
C         -4.98510        2.35989       -0.30157
H         -5.41006        2.28389       -1.30678
H         -5.72173        2.04171        0.44744
H         -4.68787        3.39542       -0.09126
C         -4.87727       -2.99804        0.11137
H         -5.64532       -2.96106        0.89013
H         -5.33472       -2.85362       -0.87651
H         -4.37041       -3.97218        0.12597
C          0.63609       -0.01055       -0.20236
C          1.87110       -1.20328        0.06207
C          1.08253       -1.09170       -1.18667
C          0.79515       -0.89453        1.01987
C          1.24967        1.34256       -0.18910
C          3.29575       -0.96309        0.22253
H          0.28879       -1.83690       -1.34088
H          1.58992       -0.78470       -2.10412
H         -0.06054       -1.59765        1.07043
H          1.05634       -0.43448        1.97538
O          1.48210        1.97919        0.81763
O          1.47242        1.78345       -1.43295
C          3.84243       -0.69358        1.49581
C          4.15595       -0.99817       -0.89639
C          2.04692        3.09245       -1.54521
C          5.20795       -0.45209        1.63968
H          3.19671       -0.68064        2.37383
C          5.52020       -0.75323       -0.74527
H          3.75415       -1.22765       -1.88355
H          2.14377        3.28678       -2.61686
H          1.39275        3.83831       -1.07706
H          3.03084        3.11918       -1.06053
C          6.05027       -0.47645        0.52107
H          5.61897       -0.24517        2.62892
H          6.17488       -0.78307       -1.61754
H          7.11861       -0.28725        0.63706
H         -1.19542        0.85599       -1.44261
