# Supplementary material for: Stereoselective Alder-Ene Reactions of Bicyclo[1.1.0]butanes: Facile Synthesis of Cyclopropyl- and Aryl-Substituted Cyclobutenes
Source: J Am Chem Soc. 2023 Dec 29;146(1):1196–203. doi: 10.1021/jacs.3c13080 (PMC10786042; doi:10.1021/jacs.3c13080)
Supplement: Supplementary file 2 — ja3c13080_si_002.zip [file ja3c13080_si_002.zip › Optimized level of theory/TS_RRR.xyz]

45
	Energy:   -1185.3213288
C          2.49534        0.61421        0.37415
C          1.44612        0.41713        1.21239
C          2.62653       -0.57785        1.23734
C          2.57222       -1.98572        0.73445
O          2.95422       -2.93973        1.38087
O          2.10609       -2.10042       -0.52235
C          3.17015        1.55421       -0.47164
O          2.66437        2.55927       -0.95118
O          4.45087        1.18674       -0.71616
C          5.19333        2.05997       -1.56466
H          6.19026        1.61774       -1.65829
H          4.72241        2.14104       -2.55374
H          5.26739        3.06559       -1.12884
C          2.06403       -3.42527       -1.06379
H          1.65957       -3.32368       -2.07514
H          3.07167       -3.85803       -1.09611
H          1.41728       -4.07307       -0.45782
C         -0.26885        0.04909        0.48792
C         -1.38108       -0.81046       -0.61484
C         -0.78675       -1.39625        0.61642
C         -0.23004        0.02068       -1.03316
C         -1.10787        1.14219        1.07553
C         -2.78254       -0.52209       -0.83530
H         -0.00629       -2.14373        0.46791
H         -1.45172       -1.62675        1.45255
H          3.27655       -0.54465        2.12422
H          0.68604       -0.48650       -1.37019
O         -1.29288        2.21885        0.54901
O         -1.58136        0.79924        2.27839
C         -3.17897        0.39251       -1.83772
C         -3.77926       -1.15387       -0.05623
C         -2.38741        1.78186        2.94354
C         -4.52826        0.67503       -2.04092
H         -2.42530        0.87385       -2.46074
C         -5.12593       -0.86144       -0.26200
H         -3.49427       -1.87991        0.70532
H         -2.67109        1.33812        3.90175
H         -1.81378        2.70342        3.10118
H         -3.27966        2.00763        2.34638
C         -5.50545        0.05477       -1.25181
H         -4.82187        1.38185       -2.81845
H         -5.88568       -1.35374        0.34692
H         -6.56114        0.27878       -1.41295
H          1.10527        0.95965        2.09805
H         -0.42793        0.95863       -1.55864
