# Supplementary material for: Stereoselective Alder-Ene Reactions of Bicyclo[1.1.0]butanes: Facile Synthesis of Cyclopropyl- and Aryl-Substituted Cyclobutenes
Source: J Am Chem Soc. 2023 Dec 29;146(1):1196–203. doi: 10.1021/jacs.3c13080 (PMC10786042; doi:10.1021/jacs.3c13080)
Supplement: Supplementary file 2 — ja3c13080_si_002.zip [file ja3c13080_si_002.zip › Optimized level of theory/BCB_OMe.xyz]

30
	Energy:    -728.2019623
C          1.26419       -1.53744        0.35274
C          2.36751       -1.28107        1.32842
C          2.54845       -0.78333       -0.07455
C          2.08340       -2.00332       -0.80821
H          2.99156       -2.12484        1.64721
H          2.19295       -0.52725        2.09875
H          2.67773       -2.91875       -0.70271
H          1.67090       -1.83711       -1.80648
C          2.43251        0.58676       -0.57446
O          2.25223        0.88395       -1.74035
O          2.49161        1.48678        0.42336
C          2.28811        2.85156        0.04725
H          2.38507        3.43563        0.96716
H          3.04103        3.16802       -0.68575
H          1.28863        2.98814       -0.38567
C         -0.10330       -0.99984        0.34442
C         -0.94915       -1.19849       -0.75774
C         -0.59877       -0.24769        1.43018
C         -2.23724       -0.65419       -0.80052
H         -0.60671       -1.79810       -1.60205
C         -1.87580        0.29946        1.39811
H          0.02053       -0.09279        2.31419
C         -2.70856        0.10610        0.28050
H         -2.85949       -0.83536       -1.67508
H         -2.25935        0.88119        2.23735
O         -3.93613        0.67558        0.34377
C         -4.81549        0.50676       -0.75343
H         -5.73500        1.04412       -0.49821
H         -4.39306        0.93060       -1.67781
H         -5.05183       -0.55560       -0.92138
