# Supplementary material for: Stereoselective Alder-Ene Reactions of Bicyclo[1.1.0]butanes: Facile Synthesis of Cyclopropyl- and Aryl-Substituted Cyclobutenes
Source: J Am Chem Soc. 2023 Dec 29;146(1):1196–203. doi: 10.1021/jacs.3c13080 (PMC10786042; doi:10.1021/jacs.3c13080)
Supplement: Supplementary file 2 — ja3c13080_si_002.zip [file ja3c13080_si_002.zip › Optimized level of theory/BCB.xyz]

26
	Energy:    -613.8439548
C          0.17278       -1.50202        0.45108
C          1.19218       -1.39657        1.54098
C          1.62579       -1.07105        0.14390
C          0.99659       -2.22826       -0.56588
H          1.57894       -2.32111        1.98600
H          1.10278       -0.55790        2.23429
H          1.36161       -3.23355       -0.32485
H          0.74665       -2.07079       -1.61777
C          1.87127        0.24459       -0.45179
O          1.89135        0.46689       -1.64730
O          2.01838        1.19465        0.48719
C          2.16887        2.53319        0.00524
H          2.28547        3.16179        0.89285
H          3.05376        2.61534       -0.63854
H          1.28241        2.84041       -0.56455
C         -1.03056       -0.68392        0.24005
C         -1.72302       -0.72828       -0.98472
C         -1.50080        0.17684        1.25015
C         -2.83836        0.08471       -1.20073
H         -1.39308       -1.40901       -1.77007
C         -2.61572        0.98873        1.02983
H         -0.99668        0.20622        2.21656
C         -3.28757        0.94973       -0.19708
H         -3.36214        0.03740       -2.15716
H         -2.96506        1.65098        1.82403
H         -4.16100        1.58168       -0.36602
