# Supplementary material for: Stereoselective Alder-Ene Reactions of Bicyclo[1.1.0]butanes: Facile Synthesis of Cyclopropyl- and Aryl-Substituted Cyclobutenes
Source: J Am Chem Soc. 2023 Dec 29;146(1):1196–203. doi: 10.1021/jacs.3c13080 (PMC10786042; doi:10.1021/jacs.3c13080)
Supplement: Supplementary file 2 — ja3c13080_si_002.zip [file ja3c13080_si_002.zip › Optimized level of theory/TS_OMe.xyz]

49
	Energy:   -1299.6974937
C          2.61471        0.50670       -0.80966
C          1.97089        0.29704        0.55289
H          1.96379        0.51568       -1.69485
C          2.71207       -0.70511        0.05016
C          3.53622       -1.84116        0.36796
O          3.38702       -2.57747        1.33121
O          4.51605       -2.01353       -0.54686
C          3.78123        1.42252       -0.97541
O          4.02409        2.04693       -1.98807
O          4.54656        1.47806        0.12773
C          5.69385        2.32759        0.05647
H          6.18765        2.25214        1.02979
H          6.37163        1.99506       -0.74035
H          5.39640        3.36586       -0.13977
C          5.39654       -3.11278       -0.31581
H          6.11379       -3.10540       -1.14242
H          5.92308       -2.99987        0.64128
H          4.84340       -4.06149       -0.30365
C          0.00353        0.02911        0.32554
C         -1.24461       -1.16420        0.14598
C         -0.38978       -1.03255        1.34980
C         -0.21695       -0.87349       -0.87128
C         -0.59335        1.38447        0.32201
C         -2.67124       -0.93422        0.05408
H          0.40753       -1.77907        1.47727
H         -0.84902       -0.70832        2.28668
H          0.62964       -1.58314       -0.95883
H         -0.52723       -0.42618       -1.81845
O         -0.87072        2.01114       -0.68072
O         -0.75154        1.84796        1.56952
C         -3.29147       -0.70150       -1.19004
C         -3.48303       -0.93612        1.21389
C         -1.30948        3.16275        1.68687
C         -4.66117       -0.46491       -1.28620
H         -2.69680       -0.71237       -2.10369
C         -4.84541       -0.69893        1.12849
H         -3.03813       -1.13495        2.18925
H         -1.35602        3.37506        2.75860
H         -0.67188        3.89632        1.17798
H         -2.31435        3.19181        1.24709
C         -5.45089       -0.45586       -0.12172
H         -5.10277       -0.29132       -2.26546
H         -5.47585       -0.70047        2.01820
H          1.92816        0.89993        1.45970
O         -6.77874       -0.23596       -0.10360
C         -7.45014        0.01111       -1.33023
H         -8.50406        0.16330       -1.07664
H         -7.05998        0.91360       -1.82417
H         -7.36001       -0.84601       -2.01427
