# Supplementary material for: Stereoselective Alder-Ene Reactions of Bicyclo[1.1.0]butanes: Facile Synthesis of Cyclopropyl- and Aryl-Substituted Cyclobutenes
Source: J Am Chem Soc. 2023 Dec 29;146(1):1196–203. doi: 10.1021/jacs.3c13080 (PMC10786042; doi:10.1021/jacs.3c13080)
Supplement: Supplementary file 2 — ja3c13080_si_002.zip [file ja3c13080_si_002.zip › Optimized level of theory/Product_CF3.xyz]

48
	Energy:   -1522.1348014
C         -2.92928       -0.15388        1.10211
C         -2.22864        0.35085       -0.14691
H         -2.51340        0.12764        2.07025
C         -2.06933       -1.07097        0.24498
C         -2.68113       -2.14648       -0.60395
O         -2.70201       -2.14804       -1.81451
O         -3.16644       -3.13608        0.15466
C         -4.40628       -0.31272        1.13942
O         -5.08357       -0.18509        2.13678
O         -4.91085       -0.62709       -0.06472
C         -6.32144       -0.86092       -0.12740
H         -6.53961       -1.09710       -1.17269
H         -6.59805       -1.70262        0.51998
H         -6.87364        0.03335        0.18674
C         -3.77280       -4.22780       -0.54596
H         -4.09228       -4.93887        0.22115
H         -4.63736       -3.87592       -1.12342
H         -3.05288       -4.69786       -1.22760
C         -1.07686        1.32898       -0.04164
C          0.96173        0.80852        0.01890
C          0.03171        1.10280       -1.14398
C          0.01543        1.02137        0.96493
C         -1.59235        2.75398        0.01477
C          2.37323        0.43967        0.03603
H         -0.18641        0.25984       -1.81697
H          0.27974        1.99339       -1.74033
H         -1.12927       -1.37388        0.71572
H          0.01263        0.99861        2.05579
O         -1.29315        3.57064        0.85865
O         -2.42513        3.00882       -1.00310
C          3.05240        0.20850        1.25040
C          3.07926        0.30779       -1.17166
C         -2.97495        4.33033       -1.06044
C          4.39758       -0.14285        1.25257
H          2.51803        0.30589        2.19662
C          4.43059       -0.04529       -1.17414
H          2.56707        0.48310       -2.11891
H         -3.62458        4.34858       -1.94003
H         -3.55369        4.54492       -0.15325
H         -2.17514        5.07492       -1.16058
C          5.08944       -0.27035        0.03698
H          4.91346       -0.31900        2.19765
H          4.96852       -0.14475       -2.11622
H         -2.88748        0.52475       -0.99941
C          6.54167       -0.65110        0.07132
F          7.08222       -0.73595       -1.15292
F          6.72750       -1.84292        0.67102
F          7.27180        0.24189        0.76695
