# Supplementary material for: Stereoselective Alder-Ene Reactions of Bicyclo[1.1.0]butanes: Facile Synthesis of Cyclopropyl- and Aryl-Substituted Cyclobutenes
Source: J Am Chem Soc. 2023 Dec 29;146(1):1196–203. doi: 10.1021/jacs.3c13080 (PMC10786042; doi:10.1021/jacs.3c13080)
Supplement: Supplementary file 2 — ja3c13080_si_002.zip [file ja3c13080_si_002.zip › Optimized level of theory/TS_SRR.xyz]

45
	Energy:   -1185.3337366
C         -2.61247       -0.53080        0.33615
C         -1.59566       -0.22405        1.17578
C         -2.43791        0.91675        0.60710
C         -1.85643        1.83986       -0.42282
O         -1.57171        1.55004       -1.56578
O         -1.69025        3.07253        0.08480
C         -3.57603       -1.56239        0.06109
O         -3.37949       -2.76241        0.19081
O         -4.74698       -1.05532       -0.38683
C         -5.76128       -2.01159       -0.69120
H         -6.62537       -1.43707       -1.03944
H         -5.42563       -2.70227       -1.47646
H         -6.03145       -2.59615        0.19849
C         -1.13837        4.04477       -0.80676
H         -1.03986        4.96766       -0.22752
H         -0.15776        3.71536       -1.17213
H         -1.80300        4.20352       -1.66591
C          0.21007       -0.44112        0.51498
C          1.31271       -1.44950       -0.38436
C          0.25704       -0.62328       -0.99499
C          0.56377       -1.90143        0.81077
C          0.98238        0.62242        1.20790
C          2.74944       -1.26580       -0.49535
H         -3.10023        1.44613        1.30720
H          1.11706       -2.11662        1.72876
O          1.34157        0.54475        2.36503
O          1.18310        1.68880        0.42347
C          3.62539       -1.91159        0.40409
C          3.29248       -0.43869       -1.50327
C          1.86030        2.79723        1.02947
C          5.00319       -1.72076        0.30616
H          3.22419       -2.57206        1.17301
C          4.67065       -0.25293       -1.59489
H          2.63163        0.05397       -2.21626
H          1.98589        3.54147        0.23848
H          1.25578        3.20832        1.84768
H          2.83636        2.48334        1.41874
C          5.52995       -0.88914       -0.68962
H          5.67039       -2.22554        1.00641
H          5.07902        0.38878       -2.37707
H          6.60858       -0.74259       -0.76510
H         -1.35919       -0.44467        2.21830
H         -0.29585       -2.56330        0.63911
H         -0.67028       -1.12440       -1.32494
H          0.53464        0.22121       -1.62463
