# Supplementary material for: Stereoselective Alder-Ene Reactions of Bicyclo[1.1.0]butanes: Facile Synthesis of Cyclopropyl- and Aryl-Substituted Cyclobutenes
Source: J Am Chem Soc. 2023 Dec 29;146(1):1196–203. doi: 10.1021/jacs.3c13080 (PMC10786042; doi:10.1021/jacs.3c13080)
Supplement: Supplementary file 2 — ja3c13080_si_002.zip [file ja3c13080_si_002.zip › Optimized level of theory/Product_RSR.xyz]

45
	Energy:   -1185.4579771
C         -1.73849        0.01394        1.09679
C         -0.95349        0.38728       -0.14848
H         -1.28760        0.22679        2.06681
C         -1.03874       -1.03893        0.24985
C         -1.81733       -1.99986       -0.59952
O         -1.83287       -2.00194       -1.81020
O         -2.46475       -2.89247        0.15874
C         -3.22116        0.10494        1.12359
O         -3.87456        0.35127        2.11473
O         -3.76350       -0.12939       -0.08257
C         -5.19277       -0.12548       -0.15449
H         -5.44055       -0.32975       -1.19993
H         -5.61009       -0.90456        0.49593
H         -5.59054        0.85045        0.14989
C         -3.24196       -3.86919       -0.54269
H         -3.67735       -4.51632        0.22404
H         -4.03450       -3.37943       -1.12304
H         -2.60845       -4.45333       -1.22190
C          0.34683        1.15608       -0.03441
C          2.26718        0.29523        0.06728
C          1.41753        0.72825       -1.11426
C          1.35555        0.68028        0.99329
C          0.08317        2.64904       -0.00676
C          3.59500       -0.30898        0.10812
H          1.06804       -0.07396       -1.78190
H          1.82284        1.55484       -1.71697
H         -0.16581       -1.49257        0.72880
H          1.33207        0.67412        2.08420
O          0.51961        3.41974        0.82045
O         -0.69432        3.02508       -1.03171
C          4.21067       -0.63486        1.33339
C          4.28212       -0.57745       -1.08981
C         -1.00442        4.42074       -1.11551
C          5.47961       -1.21268        1.35560
H          3.68738       -0.43240        2.26993
C          5.55387       -1.15705       -1.06549
H          3.81479       -0.32969       -2.04480
H         -1.64392        4.53545       -1.99531
H         -1.53329        4.75166       -0.21282
H         -0.08704        5.01187       -1.23047
C          6.15575       -1.47588        0.15599
H          5.94632       -1.46045        2.31060
H          6.07584       -1.36005       -2.00220
H          7.14869       -1.92834        0.17596
H         -1.56720        0.66484       -1.00714
