# Supplementary material for: Stereoselective Alder-Ene Reactions of Bicyclo[1.1.0]butanes: Facile Synthesis of Cyclopropyl- and Aryl-Substituted Cyclobutenes
Source: J Am Chem Soc. 2023 Dec 29;146(1):1196–203. doi: 10.1021/jacs.3c13080 (PMC10786042; doi:10.1021/jacs.3c13080)
Supplement: Supplementary file 2 — ja3c13080_si_002.zip [file ja3c13080_si_002.zip › Optimized level of theory/Product_RRR.xyz]

45
	Energy:   -1185.4598219
C         -2.15919       -0.89516        0.61585
C         -1.50107        0.00593       -0.40685
H         -1.76599       -0.86040        1.63275
C         -1.22090       -1.47133       -0.41751
C          0.07155       -2.07211        0.04653
O          0.34374       -2.38015        1.18648
O          0.89363       -2.26312       -0.99409
C         -3.61870       -1.16626        0.55866
O         -4.33217       -1.28672        1.53210
O         -4.06626       -1.25711       -0.70398
C         -5.46645       -1.50516       -0.86550
H         -5.64233       -1.54812       -1.94410
H         -5.74559       -2.45634       -0.39501
H         -6.05493       -0.69598       -0.41485
C          2.15698       -2.87355       -0.69874
H          2.68846       -2.93854       -1.65244
H          2.72243       -2.25715        0.00989
H          2.00820       -3.87451       -0.27429
C         -0.48806        1.06039       -0.00712
C          1.59904        0.79217        0.06131
C          0.67842        1.23363       -1.06130
C          0.60345        0.67926        0.97289
C         -1.19596        2.36106        0.32660
C          3.03718        0.55150        0.07090
H          0.60275        0.55048       -1.91996
H          0.82314        2.26341       -1.42084
H         -1.66996       -2.00725       -1.25581
H          0.56577        0.39902        2.02556
O         -1.03431        2.99856        1.34431
O         -2.02299        2.73589       -0.65891
C          3.69269        0.11290        1.23922
C          3.78802        0.72329       -1.10601
C         -2.73947        3.95973       -0.45680
C          5.06232       -0.14906        1.22534
H          3.11929       -0.02898        2.15727
C          5.16077        0.45990       -1.11782
H          3.28979        1.06061       -2.01693
H         -3.35915        4.09697       -1.34747
H         -3.36828        3.89289        0.43992
H         -2.04159        4.79899       -0.34381
C          5.80106        0.02245        0.04610
H          5.55880       -0.49025        2.13545
H          5.73150        0.59511       -2.03819
H          6.87246       -0.18499        0.03715
H         -2.15793        0.32879       -1.21609
