# Supplementary material for: Stereoselective Alder-Ene Reactions of Bicyclo[1.1.0]butanes: Facile Synthesis of Cyclopropyl- and Aryl-Substituted Cyclobutenes
Source: J Am Chem Soc. 2023 Dec 29;146(1):1196–203. doi: 10.1021/jacs.3c13080 (PMC10786042; doi:10.1021/jacs.3c13080)
Supplement: Supplementary file 2 — ja3c13080_si_002.zip [file ja3c13080_si_002.zip › Optimized level of theory/BCB_CF3.xyz]

29
	Energy:    -950.5211769
C          1.92433       -1.52625        0.39053
C          2.93164       -1.14657        1.43114
C          3.14661       -0.65026        0.03479
C          2.86473       -1.91741       -0.70754
H          3.61200       -1.92245        1.80101
H          2.63538       -0.40462        2.17513
H          3.53688       -2.76692       -0.54088
H          2.51089       -1.80530       -1.73510
C          2.93316        0.70000       -0.49773
O          2.80853        0.96090       -1.67841
O          2.83689        1.60947        0.48527
C          2.53736        2.94756        0.07463
H          2.50896        3.54419        0.99091
H          3.31293        3.32594       -0.60310
H          1.56609        2.98599       -0.43503
C          0.52141       -1.10805        0.28081
C         -0.20589       -1.34094       -0.90014
C         -0.11768       -0.44427        1.34726
C         -1.52424       -0.90093       -1.02565
H          0.25686       -1.87880       -1.72736
C         -1.43226       -0.00338        1.22373
H          0.41491       -0.27727        2.28315
C         -2.13889       -0.22748        0.03370
H         -2.07399       -1.08710       -1.94765
H         -1.91114        0.51145        2.05801
C         -3.55620        0.25523       -0.06848
F         -4.11352       -0.02796       -1.25508
F         -3.63998        1.58941        0.10073
F         -4.33956       -0.29609        0.87921
