# Supplementary material for: Stereoselective Alder-Ene Reactions of Bicyclo[1.1.0]butanes: Facile Synthesis of Cyclopropyl- and Aryl-Substituted Cyclobutenes
Source: J Am Chem Soc. 2023 Dec 29;146(1):1196–203. doi: 10.1021/jacs.3c13080 (PMC10786042; doi:10.1021/jacs.3c13080)
Supplement: Supplementary file 2 — ja3c13080_si_002.zip [file ja3c13080_si_002.zip › Optimized level of theory/Product_SSR.xyz]

45
	Energy:   -1185.4566568
C         -1.78870        0.02770        1.10321
C         -0.94181        0.34218       -0.11797
H         -1.35978        0.24167        2.08295
C         -1.10488       -1.07077        0.30023
C         -1.90217       -2.00490       -0.56398
O         -1.92432       -1.99053       -1.77380
O         -2.56462       -2.89319        0.18679
C         -3.26578        0.18945        1.08267
O         -3.93230        0.50497        2.04506
O         -3.78544       -0.06246       -0.12921
C         -5.20954        0.01813       -0.24638
H         -5.43795       -0.22098       -1.28882
H         -5.68992       -0.70426        0.42543
H         -5.55866        1.02843        0.00023
C         -3.36380       -3.84569       -0.52323
H         -3.80924       -4.49324        0.23735
H         -4.14842       -3.33317       -1.09465
H         -2.74461       -4.43418       -1.21183
C          0.36874        1.09283        0.01604
C          2.30757        0.26398        0.00068
C          1.45392        0.66741       -0.97117
C          1.36608        0.64132        1.13390
C          0.10525        2.59005        0.00038
C          3.64212       -0.32402        0.03242
H         -0.28448       -1.57132        0.82142
H          1.69952        1.46456        1.77867
O          0.43633        3.38155        0.85579
O         -0.54250        2.94060       -1.11978
C          4.25160       -0.61579        1.26663
C          4.34299       -0.61042       -1.15659
C         -0.84750        4.33202       -1.27012
C          5.53020       -1.17877        1.31292
H          3.71848       -0.39806        2.19409
C          5.61835       -1.17216       -1.10822
H          3.88054       -0.38987       -2.12068
H         -1.37062        4.42418       -2.22614
H         -1.48909        4.67548       -0.44887
H          0.07367        4.92821       -1.27946
C          6.21666       -1.45849        0.12696
H          5.99131       -1.39962        2.27716
H          6.15101       -1.38945       -2.03576
H          7.21483       -1.89833        0.16221
H         -1.51525        0.61551       -1.00578
H          1.02448       -0.19133        1.76511
H          1.48113        0.69388       -2.06181
