# Supplementary material for: Stereoselective Alder-Ene Reactions of Bicyclo[1.1.0]butanes: Facile Synthesis of Cyclopropyl- and Aryl-Substituted Cyclobutenes
Source: J Am Chem Soc. 2023 Dec 29;146(1):1196–203. doi: 10.1021/jacs.3c13080 (PMC10786042; doi:10.1021/jacs.3c13080)
Supplement: Supplementary file 2 — ja3c13080_si_002.zip [file ja3c13080_si_002.zip › Optimized level of theory/TS_CF3.xyz]

48
	Energy:   -1522.0123439
C          3.15381        0.48800       -0.82138
C          2.47548        0.25589        0.52331
H          2.52268        0.50144       -1.72051
C          3.24537       -0.73224        0.02286
C          4.10499       -1.83455        0.37246
O          3.95054       -2.57279        1.33253
O          5.11981       -1.96786       -0.50789
C          4.31613        1.41619       -0.94651
O          4.58124        2.05153       -1.94613
O          5.04772        1.46610        0.17879
C          6.19115        2.32401        0.15033
H          6.65637        2.24110        1.13695
H          6.89382        2.00392       -0.62974
H          5.89197        3.36215       -0.04355
C          6.03957       -3.02731       -0.24278
H          6.78270       -2.99082       -1.04526
H          6.52805       -2.88774        0.73076
H          5.52751       -3.99878       -0.24482
C          0.57442       -0.00503        0.28075
C         -0.69240       -1.18302        0.07220
C          0.15294       -1.07874        1.28470
C          0.34408       -0.88612       -0.93262
C         -0.03179        1.35536        0.29116
C         -2.11744       -0.91490       -0.02379
H          0.94076       -1.83629        1.40499
H         -0.30682       -0.76223        2.22380
H          1.18446       -1.60336       -1.02245
H          0.04847       -0.42111       -1.87568
O         -0.30675        1.98734       -0.70710
O         -0.19197        1.80115        1.54135
C         -2.71566       -0.62885       -1.26960
C         -2.92711       -0.93312        1.13236
C         -0.75115        3.11544        1.67671
C         -4.07829       -0.35817       -1.35439
H         -2.11272       -0.62236       -2.17691
C         -4.28902       -0.65941        1.04698
H         -2.48918       -1.16994        2.10168
H         -0.80293        3.30984        2.75135
H         -0.10953        3.85520        1.18243
H         -1.75322        3.14957        1.23154
C         -4.86646       -0.36945       -0.19622
H         -4.52924       -0.13291       -2.32071
H         -4.90389       -0.67002        1.94689
H          2.44994        0.84553        1.44032
C         -6.34757       -0.13091       -0.29440
F         -6.83857        0.43764        0.81867
F         -7.02423       -1.28150       -0.47413
F         -6.66056        0.66882       -1.32633
