# Supplementary material for: Stereoselective Alder-Ene Reactions of Bicyclo[1.1.0]butanes: Facile Synthesis of Cyclopropyl- and Aryl-Substituted Cyclobutenes
Source: J Am Chem Soc. 2023 Dec 29;146(1):1196–203. doi: 10.1021/jacs.3c13080 (PMC10786042; doi:10.1021/jacs.3c13080)
Supplement: Supplementary file 2 — ja3c13080_si_002.zip [file ja3c13080_si_002.zip › Optimized level of theory/Product_OMe.xyz]

49
	Energy:   -1299.8166622
C         -2.40288       -0.09425        1.08436
C         -1.64518        0.36242       -0.15027
H         -2.00592        0.18940        2.05978
C         -1.55120       -1.05674        0.26980
C         -2.17569       -2.12485       -0.57854
O         -2.16393       -2.14687       -1.78912
O         -2.71504       -3.08519        0.18184
C         -3.88473       -0.19856        1.07868
O         -4.58765       -0.02357        2.05101
O         -4.36401       -0.52169       -0.13372
C         -5.77977       -0.70345       -0.23567
H         -5.97444       -0.95833       -1.28125
H         -6.10909       -1.51681        0.42321
H         -6.30660        0.21899        0.03811
C         -3.33908       -4.16701       -0.51815
H         -3.70193       -4.85515        0.25064
H         -4.17630       -3.79611       -1.12338
H         -2.61811       -4.67135       -1.17370
C         -0.45890        1.29681       -0.02117
C          1.55437        0.69117        0.13389
C          0.68172        0.99572       -1.07109
C          0.57967        0.97112        1.03464
C         -0.92109        2.74092       -0.02706
C          2.94333        0.26011        0.20567
H          0.45353        0.14663       -1.73342
H          0.99103        1.85951       -1.67864
H         -0.63694       -1.38260        0.77480
H          0.53256        0.97813        2.12481
O         -0.62978        3.57231        0.80531
O         -1.69898        2.99789       -1.08863
C          3.57997        0.02417        1.44454
C          3.68807        0.06364       -0.96774
C         -2.19417        4.33635       -1.20569
C          4.90294       -0.38908        1.49896
H          3.02428        0.16775        2.37329
C          5.02272       -0.35315       -0.92778
H          3.21886        0.23869       -1.93795
H         -2.80392        4.35429       -2.11351
H         -2.80319        4.59884       -0.33141
H         -1.36306        5.04799       -1.29008
C          5.63932       -0.58254        0.31200
H          5.39999       -0.57305        2.45232
H          5.56518       -0.49403       -1.86080
H         -2.27060        0.54492       -1.02585
O          6.92039       -0.98657        0.46885
C          7.71049       -1.20021       -0.68807
H          7.81798       -0.27690       -1.27798
H          8.69638       -1.51877       -0.33358
H          7.28284       -1.98790       -1.32739
