# Supplementary material for: Stereoselective Alder-Ene Reactions of Bicyclo[1.1.0]butanes: Facile Synthesis of Cyclopropyl- and Aryl-Substituted Cyclobutenes
Source: J Am Chem Soc. 2023 Dec 29;146(1):1196–203. doi: 10.1021/jacs.3c13080 (PMC10786042; doi:10.1021/jacs.3c13080)
Supplement: Supplementary file 2 — ja3c13080_si_002.zip [file ja3c13080_si_002.zip › Optimized level of theory/Cyclopropene.xyz]

19
	Energy:    -571.5102232
C          0.73151        1.08979       -0.79832
C          0.25098        2.04267        0.27578
H          0.73872        1.40337       -1.84904
H          0.51744        2.92467        0.84953
C         -0.55724        1.07009       -0.02248
C         -1.81702        0.34959        0.20322
O         -2.68723        0.71849        0.96161
O         -1.86572       -0.76322       -0.53303
C          1.80631        0.09031       -0.50808
O          2.59152       -0.32188       -1.33568
O          1.80085       -0.30548        0.77387
C          2.79116       -1.27010        1.14142
H          2.63548       -1.47310        2.20492
H          2.66882       -2.19027        0.55596
H          3.79963       -0.87109        0.97338
C         -3.04932       -1.55964       -0.38907
H         -2.91543       -2.41779       -1.05309
H         -3.16235       -1.89242        0.65032
H         -3.93595       -0.98293       -0.68099
