# Supplementary material for: Stereoselective Alder-Ene Reactions of Bicyclo[1.1.0]butanes: Facile Synthesis of Cyclopropyl- and Aryl-Substituted Cyclobutenes
Source: J Am Chem Soc. 2023 Dec 29;146(1):1196–203. doi: 10.1021/jacs.3c13080 (PMC10786042; doi:10.1021/jacs.3c13080)
Supplement: Supplementary file 2 — ja3c13080_si_002.zip [file ja3c13080_si_002.zip › Optimized level of theory/Product_SRR.xyz]

45
	Energy:   -1185.4563079
C         -2.10414       -0.95199        0.70734
C         -1.55844        0.05039       -0.28235
H         -1.60361       -1.02339        1.67297
C         -1.29664       -1.42159       -0.48241
C          0.04760       -2.03840       -0.26387
O          0.57303       -2.25171        0.80903
O          0.61421       -2.33900       -1.43815
C         -3.56383       -1.22606        0.78332
O         -4.16228       -1.46177        1.81151
O         -4.15101       -1.17689       -0.42251
C         -5.56161       -1.41772       -0.45344
H         -5.85780       -1.33789       -1.50318
H         -5.78923       -2.41934       -0.06757
H         -6.09213       -0.67112        0.15082
C          1.93473       -2.89336       -1.37625
H          2.21916       -3.10631       -2.41067
H          2.62866       -2.16913       -0.93097
H          1.93933       -3.81448       -0.78038
C         -0.49698        1.08841        0.06026
C          1.59133        0.80064        0.11342
C          0.71220        1.08761       -0.87653
C          0.53303        0.80019        1.20532
C         -1.15070        2.45835        0.17527
C          3.02010        0.51633        0.17606
H         -1.84631       -1.86250       -1.31490
H          0.60336        1.62069        1.93106
O         -1.10717        3.18839        1.14096
O         -1.77179        2.78457       -0.96768
C          3.60143        0.11741        1.39340
C          3.83362        0.59903       -0.97214
C         -2.41121        4.06579       -1.00140
C          4.96246       -0.19314        1.46278
H          2.97898        0.04537        2.28710
C          5.19119        0.28857       -0.90078
H          3.39377        0.90706       -1.92273
H         -2.86229        4.15132       -1.99404
H         -3.18284        4.13117       -0.22402
H         -1.67606        4.86538       -0.84549
C          5.76040       -0.10964        0.31710
H          5.40069       -0.50319        2.41304
H          5.81113        0.35576       -1.79658
H          6.82286       -0.35333        0.37028
H         -2.29980        0.43089       -0.98623
H          0.40295       -0.15126        1.73169
H          0.78184        1.23069       -1.95609
